# Supplementary material for: Systemic Mobilization of Breast Cancer Resistance Protein in Response to Oncogenic Stress
Source: Cancers (Basel). 2022 Jan 9;14(2):313. doi: 10.3390/cancers14020313 (PMC8773772; doi:10.3390/cancers14020313)
Supplement: Supplementary file 1 [file cancers-14-00313-s001.zip]

Archive with 1 entries (1 files):
- cancers-1482649-SI.pdf
